# Supplementary material for: The Shenlian Fumai Granule attenuates Ach-CaCl2-induced atrial fibrillation by regulating atrial electrical and structural remodeling
Source: Front Cardiovasc Med. 2025 Dec 15;12:1573728. doi: 10.3389/fcvm.2025.1573728 (PMC12745443; doi:10.3389/fcvm.2025.1573728)
Supplement: Supplementary Table S2 — 155 potential drug target sites. [file Table2.xlsx]

## Sheet: Supplementary Material
Ingredient	Molecule name	Gene
baishao	beta-sitosterol	HSP90
baishao	beta-sitosterol	PIK3CG
baishao	beta-sitosterol	PRKACA
baishao	beta-sitosterol	DRD1
baishao	beta-sitosterol	GABRA2
baishao	beta-sitosterol	PDE3A
baishao	beta-sitosterol	HTR2A
baishao	beta-sitosterol	GABRA5
baishao	beta-sitosterol	GABRA3
baishao	beta-sitosterol	CHRNA7
baishao	beta-sitosterol	CYP101
baishao	beta-sitosterol	JUN
baishao	beta-sitosterol	TGFB1
baishao	kaempferol	PPARG
baishao	kaempferol	HSP90
baishao	kaempferol	PIK3CG
baishao	kaempferol	PRKACA
baishao	kaempferol	DPP4
baishao	kaempferol	PRSS1
baishao	kaempferol	F2
baishao	kaempferol	NOS
baishao	kaempferol	JUN
baishao	kaempferol	XDH
baishao	kaempferol	CRK2
baishao	kaempferol	ALOX5
baishao	kaempferol	PPP3CA
baishao	kaempferol	PRXC1A
baishao	(+)-catechin	HSP90
baishao	(+)-catechin	LACTB
baishao	(+)-catechin	PRKACA
baishao	(+)-catechin	CALM1
banxia	Cavidine	GAS6
banxia	Cavidine	HTR2A
banxia	Cavidine	HTR2C
banxia	Cavidine	TOP2
banxia	Cavidine	HSP90
banxia	Cavidine	CALM1
banxia	Cavidine	DRD1
banxia	baicalein	HSP90
banxia	baicalein	PRKACA
banxia	baicalein	DPP4
banxia	baicalein	PIK3CG
banxia	baicalein	PDE3A
banxia	baicalein	PRSS1
banxia	baicalein	CALM1
banxia	baicalein	VEGFA
banxia	baicalein	FOS
banxia	baicalein	CRK2
banxia	baicalein	ALOX12
banxia	baicalein	FABP
banxia	Baicalin	GAS6
banxia	Baicalin	PTPN1
banxia	beta-sitosterol	HSP90
banxia	beta-sitosterol	PIK3CG
banxia	beta-sitosterol	PRKACA
banxia	beta-sitosterol	DRD1
banxia	beta-sitosterol	GABRA2
banxia	beta-sitosterol	PDE3A
banxia	beta-sitosterol	HTR2A
banxia	beta-sitosterol	GABRA5
banxia	beta-sitosterol	GABRA3
banxia	beta-sitosterol	CHRNA7
banxia	beta-sitosterol	CYP101
banxia	beta-sitosterol	JUN
banxia	beta-sitosterol	TGFB1
banxia	Stigmasterol	IGHG1
banxia	Stigmasterol	MTHFR
banxia	Stigmasterol	PRKACA
banxia	Stigmasterol	HTR2A
banxia	Stigmasterol	GABRA3
banxia	Stigmasterol	CHRNA7
banxia	coniferin	PPARG
banxia	coniferin	CA2
banxia	coniferin	PDE3A
banxia	coniferin	TOP2
banxia	coniferin	CDK2
banxia	coniferin	LACTB
banxia	coniferin	CHRNA7
banxia	coniferin	IGHG1
banxia	coniferin	PIM1
banxia	(3S,6S)-3-(benzyl)-6-(4-hydroxybenzyl)piperazine-2,5-quinone	CALM1
banxia	beta-D-Ribofuranoside, xanthine-9	DEOD
chishao	ellagic acid	CDK2
chishao	ellagic acid	HSP90
chishao	ellagic acid	VEGFA
chishao	ellagic acid	CHS2
chishao	baicalein	HSP90
chishao	baicalein	PRKACA
chishao	baicalein	DPP4
chishao	baicalein	PIK3CG
chishao	baicalein	PDE3A
chishao	baicalein	PRSS1
chishao	baicalein	CALM1
chishao	baicalein	VEGFA
chishao	baicalein	FOS
chishao	baicalein	CRK2
chishao	baicalein	ALOX12
chishao	baicalein	FABP
chishao	Baicalin	GAS6
chishao	Baicalin	PTPN1
chishao	beta-sitosterol	HSP90
chishao	beta-sitosterol	PIK3CG
chishao	beta-sitosterol	PRKACA
chishao	beta-sitosterol	DRD1
chishao	beta-sitosterol	GABRA2
chishao	beta-sitosterol	PDE3A
chishao	beta-sitosterol	HTR2A
chishao	beta-sitosterol	GABRA5
chishao	beta-sitosterol	GABRA3
chishao	beta-sitosterol	CHRNA7
chishao	beta-sitosterol	CYP101
chishao	beta-sitosterol	JUN
chishao	beta-sitosterol	TGFB1
chishao	Stigmasterol	IGHG1
chishao	Stigmasterol	MTHFR
chishao	Stigmasterol	PRKACA
chishao	Stigmasterol	HTR2A
chishao	Stigmasterol	GABRA3
chishao	Stigmasterol	CHRNA7
chishao	(+)-catechin	HSP90
chishao	(+)-catechin	LACTB
chishao	(+)-catechin	PRKACA
chishao	(+)-catechin	CALM1
chishao	(2R,3R)-4-methoxyl-distylin	HSP90
chuanxiong	Myricanone	F2
chuanxiong	Myricanone	PPARG
chuanxiong	Myricanone	PDE3A
chuanxiong	Myricanone	DPP4
chuanxiong	Myricanone	HSP90
chuanxiong	Myricanone	CDK2
chuanxiong	Myricanone	IGHG1
chuanxiong	Myricanone	PIM1
chuanxiong	Perlolyrine	F2
chuanxiong	Perlolyrine	PRKACA
chuanxiong	FA	CDK2
chuanxiong	FA	F2
dangshen	Perlolyrine	F2
dangshen	Perlolyrine	PRKACA
dangshen	Stigmasterol	IGHG1
dangshen	Stigmasterol	MTHFR
dangshen	Stigmasterol	PRKACA
dangshen	Stigmasterol	HTR2A
dangshen	Stigmasterol	GABRA3
dangshen	Stigmasterol	CHRNA7
dangshen	7-Methoxy-2-methyl isoflavone	DRD1
dangshen	7-Methoxy-2-methyl isoflavone	F2
dangshen	7-Methoxy-2-methyl isoflavone	PPARG
dangshen	7-Methoxy-2-methyl isoflavone	PDE3A
dangshen	7-Methoxy-2-methyl isoflavone	DPP4
dangshen	7-Methoxy-2-methyl isoflavone	HSP90
dangshen	7-Methoxy-2-methyl isoflavone	CDK2
dangshen	7-Methoxy-2-methyl isoflavone	CHRNA7
dangshen	7-Methoxy-2-methyl isoflavone	PRKACA
dangshen	7-Methoxy-2-methyl isoflavone	IGHG1
dangshen	7-Methoxy-2-methyl isoflavone	PRSS1
dangshen	7-Methoxy-2-methyl isoflavone	PIM1
dangshen	7-Methoxy-2-methyl isoflavone	CALM1
dangshen	7-Methoxy-2-methyl isoflavone	NOS
dangshen	Frutinone A	F2
dangshen	Frutinone A	PPARG
dangshen	Frutinone A	PDE3A
dangshen	Frutinone A	DPP4
dangshen	Frutinone A	HSP90
dangshen	Frutinone A	PIK3CG
dangshen	Frutinone A	CHRNA7
dangshen	Frutinone A	PRKACA
dangshen	luteolin	HSP90
dangshen	luteolin	PRSS1
dangshen	luteolin	PRKACA
dangshen	luteolin	DPP4
dangshen	luteolin	PIK3CG
dangshen	luteolin	VEGFA
dangshen	luteolin	CDK4
dangshen	luteolin	JUN
dangshen	luteolin	XDH
dangshen	luteolin	APP
dangshen	luteolin	BIRC3
dangshen	3-beta-Hydroxymethyllenetanshiquinone	DRD1
dangshen	3-beta-Hydroxymethyllenetanshiquinone	F2
dangshen	3-beta-Hydroxymethyllenetanshiquinone	CA2
dangshen	3-beta-Hydroxymethyllenetanshiquinone	DPP4
dangshen	3-beta-Hydroxymethyllenetanshiquinone	HSP90
dangshen	3-beta-Hydroxymethyllenetanshiquinone	CHRNA7
dangshen	3-beta-Hydroxymethyllenetanshiquinone	IGHG1
dangshen	3-beta-Hydroxymethyllenetanshiquinone	PRSS1
dangshen	glycitein	PPARG
dangshen	glycitein	PDE3A
dangshen	glycitein	HSP90
dangshen	glycitein	CDK2
dangshen	glycitein	PRSS1
dangshen	glycitein	PIM1
dangshen	glycitein	CALM1
dangshen	glycitein	PRKACA
dangshen	glycitein	APP
dangshen	11-Hydroxyrankinidine	CDK2
danshen	1,2,5,6-tetrahydrotanshinone	CA2
danshen	1,2,5,6-tetrahydrotanshinone	PDE3A
danshen	1,2,5,6-tetrahydrotanshinone	TOP2
danshen	1,2,5,6-tetrahydrotanshinone	HSP90
danshen	1,2,5,6-tetrahydrotanshinone	CHRNA7
danshen	1,2,5,6-tetrahydrotanshinone	DRD1
danshen	1,2,5,6-tetrahydrotanshinone	HTR2A
danshen	1,2,5,6-tetrahydrotanshinone	IGHG1
danshen	sugiol	CA2
danshen	sugiol	DRD2
danshen	sugiol	CHRNA7
danshen	Dehydrotanshinone II A	DRD1
danshen	Dehydrotanshinone II A	F2
danshen	Dehydrotanshinone II A	PPARG
danshen	Dehydrotanshinone II A	HTR2A
danshen	Dehydrotanshinone II A	DPP4
danshen	Dehydrotanshinone II A	CHRNA7
danshen	Baicalin	GAS6
danshen	Baicalin	PTPN1
danshen	digallate	HSP90
danshen	digallate	MTHFR
danshen	luteolin	HSP90
danshen	luteolin	PRSS1
danshen	luteolin	PRKACA
danshen	luteolin	DPP4
danshen	luteolin	PIK3CG
danshen	luteolin	VEGFA
danshen	luteolin	CDK4
danshen	luteolin	JUN
danshen	luteolin	XDH
danshen	luteolin	APP
danshen	luteolin	BIRC3
danshen	5,6-dihydroxy-7-isopropyl-1,1-dimethyl-2,3-dihydrophenanthren-4-one	CA2
danshen	5,6-dihydroxy-7-isopropyl-1,1-dimethyl-2,3-dihydrophenanthren-4-one	TOP2
danshen	5,6-dihydroxy-7-isopropyl-1,1-dimethyl-2,3-dihydrophenanthren-4-one	IGHG1
danshen	2-isopropyl-8-methylphenanthrene-3,4-dione	DRD1
danshen	2-isopropyl-8-methylphenanthrene-3,4-dione	PPARG
danshen	2-isopropyl-8-methylphenanthrene-3,4-dione	NOS
danshen	2-isopropyl-8-methylphenanthrene-3,4-dione	HTR2A
danshen	2-isopropyl-8-methylphenanthrene-3,4-dione	CDK2
danshen	2-isopropyl-8-methylphenanthrene-3,4-dione	PIK3CG
danshen	2-isopropyl-8-methylphenanthrene-3,4-dione	CHRNA7
danshen	2-isopropyl-8-methylphenanthrene-3,4-dione	PRKACA
danshen	2-isopropyl-8-methylphenanthrene-3,4-dione	IGHG1
danshen	2-isopropyl-8-methylphenanthrene-3,4-dione	PIM1
danshen	2-isopropyl-8-methylphenanthrene-3,4-dione	CALM1
danshen	3α-hydroxytanshinoneⅡa	F2
danshen	3α-hydroxytanshinoneⅡa	DPP4
danshen	3α-hydroxytanshinoneⅡa	CHRNA7
danshen	3α-hydroxytanshinoneⅡa	PRSS1
danshen	(E)-3-[2-(3,4-dihydroxyphenyl)-7-hydroxy-benzofuran-4-yl]acrylic acid	PTPN1
danshen	(E)-3-[2-(3,4-dihydroxyphenyl)-7-hydroxy-benzofuran-4-yl]acrylic acid	HSP90
danshen	4-methylenemiltirone	DRD1
danshen	4-methylenemiltirone	TOP2
danshen	4-methylenemiltirone	DRD2
danshen	4-methylenemiltirone	CHRNA7
danshen	4-methylenemiltirone	PRKACA
danshen	2-(4-hydroxy-3-methoxyphenyl)-5-(3-hydroxypropyl)-7-methoxy-3-benzofurancarboxaldehyde	F2
danshen	2-(4-hydroxy-3-methoxyphenyl)-5-(3-hydroxypropyl)-7-methoxy-3-benzofurancarboxaldehyde	PPARG
danshen	2-(4-hydroxy-3-methoxyphenyl)-5-(3-hydroxypropyl)-7-methoxy-3-benzofurancarboxaldehyde	HSP90
danshen	2-(4-hydroxy-3-methoxyphenyl)-5-(3-hydroxypropyl)-7-methoxy-3-benzofurancarboxaldehyde	CDK2
danshen	2-(4-hydroxy-3-methoxyphenyl)-5-(3-hydroxypropyl)-7-methoxy-3-benzofurancarboxaldehyde	PIM1
danshen	formyltanshinone	F2
danshen	formyltanshinone	DPP4
danshen	formyltanshinone	PIK3CG
danshen	formyltanshinone	PRKACA
danshen	3-beta-Hydroxymethyllenetanshiquinone	DRD1
danshen	3-beta-Hydroxymethyllenetanshiquinone	F2
danshen	3-beta-Hydroxymethyllenetanshiquinone	CA2
danshen	3-beta-Hydroxymethyllenetanshiquinone	DPP4
danshen	3-beta-Hydroxymethyllenetanshiquinone	HSP90
danshen	3-beta-Hydroxymethyllenetanshiquinone	CHRNA7
danshen	3-beta-Hydroxymethyllenetanshiquinone	IGHG1
danshen	3-beta-Hydroxymethyllenetanshiquinone	PRSS1
danshen	Methylenetanshinquinone	DRD1
danshen	Methylenetanshinquinone	F2
danshen	Methylenetanshinquinone	CA2
danshen	Methylenetanshinquinone	HTR2A
danshen	Methylenetanshinquinone	DPP4
danshen	Methylenetanshinquinone	HSP90
danshen	Methylenetanshinquinone	CHRNA7
danshen	Methylenetanshinquinone	IGHG1
danshen	Methylenetanshinquinone	PRSS1
danshen	Przewaquinone B	F2
danshen	Przewaquinone B	DPP4
danshen	Przewaquinone B	HSP90
danshen	Przewaquinone B	PIK3CG
danshen	Przewaquinone B	IGHG1
danshen	Przewaquinone B	PRSS1
danshen	przewaquinone c	DRD1
danshen	przewaquinone c	F2
danshen	przewaquinone c	CA2
danshen	przewaquinone c	DPP4
danshen	przewaquinone c	HSP90
danshen	przewaquinone c	PIK3CG
danshen	przewaquinone c	CHRNA7
danshen	(6S,7R)-6,7-dihydroxy-1,6-dimethyl-8,9-dihydro-7H-naphtho[8,7-g]benzofuran-10,11-dione	F2
danshen	(6S,7R)-6,7-dihydroxy-1,6-dimethyl-8,9-dihydro-7H-naphtho[8,7-g]benzofuran-10,11-dione	CA2
danshen	(6S,7R)-6,7-dihydroxy-1,6-dimethyl-8,9-dihydro-7H-naphtho[8,7-g]benzofuran-10,11-dione	DPP4
danshen	(6S,7R)-6,7-dihydroxy-1,6-dimethyl-8,9-dihydro-7H-naphtho[8,7-g]benzofuran-10,11-dione	HSP90
danshen	(6S,7R)-6,7-dihydroxy-1,6-dimethyl-8,9-dihydro-7H-naphtho[8,7-g]benzofuran-10,11-dione	PRSS1
danshen	przewaquinone f	F2
danshen	przewaquinone f	DPP4
danshen	przewaquinone f	PRSS1
danshen	tanshinaldehyde	DRD1
danshen	tanshinaldehyde	F2
danshen	tanshinaldehyde	HTR2A
danshen	tanshinaldehyde	DPP4
danshen	tanshinaldehyde	CHRNA7
danshen	tanshinaldehyde	PRSS1
danshen	Danshenol B	CA2
danshen	Danshenol B	TOP2
danshen	Danshenol B	HSP90
danshen	Danshenol A	GAS6
danshen	Danshenol A	PIK3CG
danshen	Danshenol A	KCNMA1
danshen	Salvilenone	PIM1
danshen	cryptotanshinone	DRD1
danshen	cryptotanshinone	CA2
danshen	cryptotanshinone	TOP2
danshen	cryptotanshinone	CHRNA7
danshen	cryptotanshinone	APP
danshen	dan-shexinkum d	F2
danshen	dan-shexinkum d	PPARG
danshen	dan-shexinkum d	GAS6
danshen	dan-shexinkum d	CA2
danshen	dan-shexinkum d	TOP2
danshen	dan-shexinkum d	DPP4
danshen	dan-shexinkum d	CDK2
danshen	dan-shexinkum d	IGHG1
danshen	dan-shexinkum d	PRSS1
danshen	dan-shexinkum d	PIM1
danshen	dan-shexinkum d	CALM1
danshen	danshenspiroketallactone	DRD1
danshen	danshenspiroketallactone	F2
danshen	danshenspiroketallactone	CA2
danshen	danshenspiroketallactone	DPP4
danshen	danshenspiroketallactone	HSP90
danshen	danshenspiroketallactone	CHRNA7
danshen	deoxyneocryptotanshinone	DRD1
danshen	deoxyneocryptotanshinone	NOS
danshen	deoxyneocryptotanshinone	CA2
danshen	deoxyneocryptotanshinone	TOP2
danshen	deoxyneocryptotanshinone	CDK2
danshen	deoxyneocryptotanshinone	CHRNA7
danshen	deoxyneocryptotanshinone	IGHG1
danshen	deoxyneocryptotanshinone	PIM1
danshen	dihydrotanshinlactone	DRD1
danshen	dihydrotanshinlactone	F2
danshen	dihydrotanshinlactone	PPARG
danshen	dihydrotanshinlactone	CA2
danshen	dihydrotanshinlactone	PDE3A
danshen	dihydrotanshinlactone	HTR2A
danshen	dihydrotanshinlactone	PTPN1
danshen	dihydrotanshinlactone	DPP4
danshen	dihydrotanshinlactone	PIK3CG
danshen	dihydrotanshinlactone	CHRNA7
danshen	dihydrotanshinlactone	PRKACA
danshen	dihydrotanshinlactone	IGHG1
danshen	dihydrotanshinlactone	PRSS1
danshen	dihydrotanshinlactone	PIM1
danshen	epidanshenspiroketallactone	DRD1
danshen	epidanshenspiroketallactone	NOS
danshen	epidanshenspiroketallactone	PDE3A
danshen	epidanshenspiroketallactone	HTR2A
danshen	epidanshenspiroketallactone	HSP90
danshen	epidanshenspiroketallactone	CDK2
danshen	epidanshenspiroketallactone	CHRNA7
danshen	epidanshenspiroketallactone	PIM1
danshen	C09092	F2
danshen	C09092	CA2
danshen	isocryptotanshi-none	DRD1
danshen	isocryptotanshi-none	GAS6
danshen	isocryptotanshi-none	CA2
danshen	isocryptotanshi-none	TOP2
danshen	isocryptotanshi-none	DRD2
danshen	isocryptotanshi-none	CDK2
danshen	isocryptotanshi-none	CHRNA7
danshen	isocryptotanshi-none	PRSS1
danshen	isocryptotanshi-none	PIM1
danshen	Isotanshinone II	DRD1
danshen	Isotanshinone II	F2
danshen	Isotanshinone II	DPP4
danshen	Isotanshinone II	CDK2
danshen	Isotanshinone II	CHRNA7
danshen	Isotanshinone II	PIM1
danshen	Miltirone	DRD1
danshen	Miltirone	DRD5
danshen	Miltirone	NOS
danshen	Miltirone	CA2
danshen	Miltirone	TOP2
danshen	Miltirone	CHRNA7
danshen	neocryptotanshinone ii	DRD1
danshen	neocryptotanshinone ii	NOS
danshen	neocryptotanshinone ii	CA2
danshen	neocryptotanshinone ii	PDE3A
danshen	neocryptotanshinone ii	HSP90
danshen	neocryptotanshinone ii	CDK2
danshen	neocryptotanshinone ii	CHRNA7
danshen	neocryptotanshinone ii	PIM1
danshen	neocryptotanshinone	PPARG
danshen	neocryptotanshinone	CA2
danshen	neocryptotanshinone	TOP2
danshen	neocryptotanshinone	CHRNA7
danshen	neocryptotanshinone	IGHG1
danshen	1-methyl-8,9-dihydro-7H-naphtho[5,6-g]benzofuran-6,10,11-trione	DRD1
danshen	1-methyl-8,9-dihydro-7H-naphtho[5,6-g]benzofuran-6,10,11-trione	F2
danshen	1-methyl-8,9-dihydro-7H-naphtho[5,6-g]benzofuran-6,10,11-trione	CA2
danshen	1-methyl-8,9-dihydro-7H-naphtho[5,6-g]benzofuran-6,10,11-trione	DPP4
danshen	1-methyl-8,9-dihydro-7H-naphtho[5,6-g]benzofuran-6,10,11-trione	HSP90
danshen	1-methyl-8,9-dihydro-7H-naphtho[5,6-g]benzofuran-6,10,11-trione	PIK3CG
danshen	1-methyl-8,9-dihydro-7H-naphtho[5,6-g]benzofuran-6,10,11-trione	CHRNA7
danshen	1-methyl-8,9-dihydro-7H-naphtho[5,6-g]benzofuran-6,10,11-trione	IGHG1
danshen	prolithospermic acid	F2
danshen	prolithospermic acid	PTPN1
danshen	prolithospermic acid	HSP90
danshen	prolithospermic acid	PRSS1
danshen	prolithospermic acid	CALM1
danshen	(2R)-3-(3,4-dihydroxyphenyl)-2-[(Z)-3-(3,4-dihydroxyphenyl)acryloyl]oxy-propionic acid	F2
danshen	(2R)-3-(3,4-dihydroxyphenyl)-2-[(Z)-3-(3,4-dihydroxyphenyl)acryloyl]oxy-propionic acid	PPARG
danshen	(2R)-3-(3,4-dihydroxyphenyl)-2-[(Z)-3-(3,4-dihydroxyphenyl)acryloyl]oxy-propionic acid	DPP4
danshen	(2R)-3-(3,4-dihydroxyphenyl)-2-[(Z)-3-(3,4-dihydroxyphenyl)acryloyl]oxy-propionic acid	PRSS1
danshen	salvianolic acid j	PTPN1
danshen	salvianolic acid j	PRSS1
danshen	salviolone	DRD1
danshen	salviolone	F2
danshen	salviolone	DRD5
danshen	salviolone	HTR1A
danshen	salviolone	GABRA2
danshen	salviolone	PDE3A
danshen	salviolone	HTR2A
danshen	salviolone	GABRA5
danshen	salviolone	GABRA3
danshen	salviolone	HTR2C
danshen	salviolone	DRD2
danshen	salviolone	HTR1B
danshen	salviolone	CHRNA7
danshen	salviolone	GABRA6
danshen	(6S)-6-hydroxy-1-methyl-6-methylol-8,9-dihydro-7H-naphtho[8,7-g]benzofuran-10,11-quinone	F2
danshen	(6S)-6-hydroxy-1-methyl-6-methylol-8,9-dihydro-7H-naphtho[8,7-g]benzofuran-10,11-quinone	CA2
danshen	(6S)-6-hydroxy-1-methyl-6-methylol-8,9-dihydro-7H-naphtho[8,7-g]benzofuran-10,11-quinone	DPP4
danshen	(6S)-6-hydroxy-1-methyl-6-methylol-8,9-dihydro-7H-naphtho[8,7-g]benzofuran-10,11-quinone	HSP90
danshen	(6S)-6-hydroxy-1-methyl-6-methylol-8,9-dihydro-7H-naphtho[8,7-g]benzofuran-10,11-quinone	PRSS1
danshen	Tanshindiol B	F2
danshen	Tanshindiol B	CA2
danshen	Tanshindiol B	DPP4
danshen	Tanshindiol B	HSP90
danshen	Przewaquinone E	F2
danshen	Przewaquinone E	CA2
danshen	Przewaquinone E	DPP4
danshen	Przewaquinone E	HSP90
danshen	tanshinone iia	DRD1
danshen	tanshinone iia	F2
danshen	tanshinone iia	DPP4
danshen	tanshinone iia	CHRNA7
danshen	tanshinone iia	FOS
danshen	tanshinone iia	JUN
danshen	tanshinone iia	PARP4
danshen	(6S)-6-(hydroxymethyl)-1,6-dimethyl-8,9-dihydro-7H-naphtho[8,7-g]benzofuran-10,11-dione	F2
danshen	(6S)-6-(hydroxymethyl)-1,6-dimethyl-8,9-dihydro-7H-naphtho[8,7-g]benzofuran-10,11-dione	DPP4
danshen	(6S)-6-(hydroxymethyl)-1,6-dimethyl-8,9-dihydro-7H-naphtho[8,7-g]benzofuran-10,11-dione	CHRNA7
danshen	(6S)-6-(hydroxymethyl)-1,6-dimethyl-8,9-dihydro-7H-naphtho[8,7-g]benzofuran-10,11-dione	PRSS1
guijianyu	(2R)-5,7-dihydroxy-2-(4-hydroxyphenyl)chroman-4-one	HSP90
guijianyu	(2R)-5,7-dihydroxy-2-(4-hydroxyphenyl)chroman-4-one	PRKACA
guijianyu	(2R)-5,7-dihydroxy-2-(4-hydroxyphenyl)chroman-4-one	LACTB
guijianyu	ZINC04073977	CYP101
guijianyu	beta-sitosterol	HSP90
guijianyu	beta-sitosterol	PIK3CG
guijianyu	beta-sitosterol	PRKACA
guijianyu	beta-sitosterol	DRD1
guijianyu	beta-sitosterol	GABRA2
guijianyu	beta-sitosterol	PDE3A
guijianyu	beta-sitosterol	HTR2A
guijianyu	beta-sitosterol	GABRA5
guijianyu	beta-sitosterol	GABRA3
guijianyu	beta-sitosterol	CHRNA7
guijianyu	beta-sitosterol	CYP101
guijianyu	beta-sitosterol	JUN
guijianyu	beta-sitosterol	TGFB1
guijianyu	kaempferol	PPARG
guijianyu	kaempferol	HSP90
guijianyu	kaempferol	PIK3CG
guijianyu	kaempferol	PRKACA
guijianyu	kaempferol	DPP4
guijianyu	kaempferol	PRSS1
guijianyu	kaempferol	F2
guijianyu	kaempferol	NOS
guijianyu	kaempferol	GABRA2
guijianyu	kaempferol	TOP2
guijianyu	kaempferol	CALM1
guijianyu	kaempferol	JUN
guijianyu	kaempferol	XDH
guijianyu	kaempferol	CRK2
guijianyu	kaempferol	ALOX5
guijianyu	kaempferol	PPP3CA
guijianyu	kaempferol	PRXC1A
guijianyu	5,7-dihydroxy-2-(3-hydroxy-4-methoxyphenyl)chroman-4-one	HSP90
guijianyu	5,7-dihydroxy-2-(3-hydroxy-4-methoxyphenyl)chroman-4-one	PRKACA
guijianyu	5,7-dihydroxy-2-(3-hydroxy-4-methoxyphenyl)chroman-4-one	CALM1
guijianyu	5,7-dihydroxy-2-(3-hydroxy-4-methoxyphenyl)chroman-4-one	PIK3CG
guijianyu	5,7-dihydroxy-2-(3-hydroxy-4-methoxyphenyl)chroman-4-one	TOP2
guijianyu	quercetin	PPARG
guijianyu	quercetin	HSP90
guijianyu	quercetin	PIK3CG
guijianyu	quercetin	DPP4
guijianyu	quercetin	MTHFR
guijianyu	quercetin	PRSS1
guijianyu	quercetin	TOP2
guijianyu	quercetin	F2
guijianyu	quercetin	GAS6
guijianyu	quercetin	PRKACA
guijianyu	quercetin	NOS
guijianyu	quercetin	VEGFA
guijianyu	quercetin	FOS
guijianyu	quercetin	JUN
guijianyu	quercetin	CDKN2A
guijianyu	quercetin	XDH
guijianyu	quercetin	HERC5
guijianyu	quercetin	CRK2
guijianyu	quercetin	HADHA
guijianyu	quercetin	TGFB1
guijianyu	quercetin	SULT1E1
guijianyu	quercetin	MGAM
guijianyu	quercetin	COL1A1
guijianyu	quercetin	ALOX5
guijianyu	quercetin	PTEN
guijianyu	quercetin	ABCG2
guijianyu	quercetin	NQO1
guijianyu	quercetin	COL3A1
guijianyu	quercetin	GYRB
guijianyu	quercetin	CRP
guijianyu	quercetin	PRXC1A
suanzaoren	(S)-Coclaurine	PDE3A
suanzaoren	(S)-Coclaurine	HSP90
suanzaoren	(S)-Coclaurine	CALM1
suanzaoren	(S)-Coclaurine	DRD1
suanzaoren	(S)-Coclaurine	CA2
suanzaoren	(S)-Coclaurine	PRKACA
suanzaoren	sanjoinenine	GAS6
suanzaoren	sanjoinenine	HSP90
suanzaoren	swertisin	TOP2
suanzaoren	swertisin	PIM1
suanzaoren	zizyphusine	TOP2
suanzaoren	zizyphusine	HSP90
suanzaoren	zizyphusine	KCNMA1
suanzaoren	zizyphusine	CALM1
huanglian	berberine	GAS6
huanglian	berberine	NOS
huanglian	berberine	HSP90
huanglian	berberine	PRKACA
huanglian	berberine	PRSS1
huanglian	berberine	CALM1
huanglian	berberrubine	NOS
huanglian	berberrubine	PRKACA
huanglian	berberrubine	PRSS1
huanglian	berberrubine	CALM1
huanglian	epiberberine	NOS
huanglian	epiberberine	PRKACA
huanglian	epiberberine	PRSS1
huanglian	(R)-Canadine	GAS6
huanglian	(R)-Canadine	HTR2A
huanglian	(R)-Canadine	HTR2C
huanglian	(R)-Canadine	HSP90
huanglian	(R)-Canadine	PRKACA
huanglian	(R)-Canadine	CALM1
huanglian	(R)-Canadine	DRD1
huanglian	(R)-Canadine	DRD5
huanglian	(R)-Canadine	KCNMA1
huanglian	Berlambine	GAS6
huanglian	Berlambine	NOS
huanglian	Berlambine	HSP90
huanglian	Berlambine	PRKACA
huanglian	Berlambine	PRSS1
huanglian	Berlambine	KCNMA1
huanglian	Berlambine	CALM1
huanglian	Magnograndiolide	GABRA2
huanglian	Magnograndiolide	GABRA6
huanglian	palmatine	NOS
huanglian	palmatine	HSP90
huanglian	palmatine	PRSS1
huanglian	palmatine	PIM1
huanglian	palmatine	CALM1
huanglian	palmatine	PRKACA
huanglian	palmatine	CDK2
huanglian	quercetin	PPARG
huanglian	quercetin	HSP90
huanglian	quercetin	PIK3CG
huanglian	quercetin	DPP4
huanglian	quercetin	MTHFR
huanglian	quercetin	PRSS1
huanglian	quercetin	TOP2
huanglian	quercetin	F2
huanglian	quercetin	GAS6
huanglian	quercetin	PRKACA
huanglian	quercetin	NOS
huanglian	quercetin	VEGFA
huanglian	quercetin	FOS
huanglian	quercetin	JUN
huanglian	quercetin	CDKN2A
huanglian	quercetin	XDH
huanglian	quercetin	HERC5
huanglian	quercetin	CRK2
huanglian	quercetin	HADHA
huanglian	quercetin	TGFB1
huanglian	quercetin	SULT1E1
huanglian	quercetin	MGAM
huanglian	quercetin	COL1A1
huanglian	quercetin	ALOX5
huanglian	quercetin	PTEN
huanglian	quercetin	ABCG2
huanglian	quercetin	NQO1
huanglian	quercetin	COL3A1
huanglian	quercetin	GYRB
huanglian	quercetin	CRP
huanglian	quercetin	PRXC1A
huanglian	coptisine	NOS
huanglian	coptisine	PRSS1
huanglian	Worenine	PIM1
zhigancao	18beta-glycyrrhetinic acid	CYP2E1
zhigancao	18beta-glycyrrhetinic acid	HSD11B2
zhigancao	18beta-glycyrrhetinic acid	CTNNB1
zhigancao	18beta-glycyrrhetinic acid	GJA1
zhigancao	18beta-glycyrrhetinic acid	CTNNA1
zhigancao	18beta-glycyrrhetinic acid	JUP
zhigancao	astragalin	GAS6
zhigancao	astragalin	PTGS2
zhigancao	astragalin	TOP2
zhigancao	astragalin	PRSS1
zhigancao	astragalin	NOS2
zhigancao	astragalin	PTGS1
zhigancao	astragalin	HSP90
zhigancao	astragalin	PIK3CG
zhigancao	astragalin	PRKACA
zhigancao	astragalin	NCOA2
zhigancao	astragalin	F2
zhigancao	astragalin	KCNH2
zhigancao	astragalin	F7
zhigancao	astragalin	KDR
zhigancao	astragalin	DPP4
zhigancao	astragalin	CALM1
zhigancao	glycyrrhetinic acid	CYP2E1
zhigancao	glycyrrhetinic acid	HSD11B2
zhigancao	glycyrrhetinic acid	CTNNB1
zhigancao	glycyrrhetinic acid	GJA1
zhigancao	glycyrrhetinic acid	CTNNA1
zhigancao	glycyrrhetinic acid	JUP
zhigancao	isoliquiritigenin	PTGS1
zhigancao	isoliquiritigenin	ESR1
zhigancao	isoliquiritigenin	PPARG
zhigancao	isoliquiritigenin	PTGS2
zhigancao	isoliquiritigenin	CA2
zhigancao	isoliquiritigenin	ADRB2
zhigancao	isoliquiritigenin	ESR2
zhigancao	isoliquiritigenin	MAPK14
zhigancao	isoliquiritigenin	GSK3B
zhigancao	isoliquiritigenin	HSP90
zhigancao	isoliquiritigenin	CDK2
zhigancao	isoliquiritigenin	MAOB
zhigancao	isoliquiritigenin	PRKACA
zhigancao	isoliquiritigenin	PKIA
zhigancao	isoliquiritigenin	NOS2
zhigancao	isoliquiritigenin	AR
zhigancao	isoliquiritigenin	PIK3CG
zhigancao	isoliquiritigenin	LACTB
zhigancao	isoliquiritigenin	PIM1
zhigancao	isoliquiritigenin	CCNA2
zhigancao	isoliquiritigenin	NCOA2
zhigancao	isoliquiritigenin	FOS
zhigancao	isoliquiritigenin	BAX
zhigancao	isoliquiritigenin	SELE
zhigancao	isoliquiritigenin	VCAM1
zhigancao	isoliquiritigenin	GABBR1
zhigancao	isoliquiritigenin	TYR
zhigancao	isoliquiritigenin	F11R
zhigancao	isoliquiritigenin	JAK2
zhigancao	isoliquiritigenin	MT2A
zhigancao	isoliquiritigenin	SLC2A1
zhigancao	isoquercitrin	TOP2
zhigancao	isoquercitrin	PTPN1
zhigancao	isoquercitrin	GAS6
zhigancao	liquiritigenin	PTGS1
zhigancao	liquiritigenin	ESR1
zhigancao	liquiritigenin	PTGS2
zhigancao	liquiritigenin	RXRA
zhigancao	liquiritigenin	ADRB2
zhigancao	liquiritigenin	HSP90
zhigancao	liquiritigenin	PIK3CG
zhigancao	liquiritigenin	PRKACA
zhigancao	liquiritigenin	LACTB
zhigancao	liquiritigenin	MAOB
zhigancao	liquiritigenin	SLC6A4
zhigancao	liquiritigenin	PKIA
zhigancao	narcissin	TOP2
zhigancao	ononin	NOS2
zhigancao	ononin	F2
zhigancao	ononin	ESR1
zhigancao	ononin	AR
zhigancao	ononin	PTGS2
zhigancao	ononin	F7
zhigancao	ononin	KDR
zhigancao	ononin	DPP4
zhigancao	ononin	CALM1
zhigancao	ononin	PPARG
zhigancao	rutin	TOP2
zhigancao	rutin	RELA
zhigancao	rutin	TNF
zhigancao	rutin	IL6
zhigancao	rutin	CASP3
zhigancao	rutin	POR
zhigancao	rutin	SOD1
zhigancao	rutin	CAT
zhigancao	rutin	IL1B
zhigancao	rutin	PRKCB
zhigancao	rutin	ALOX5
zhigancao	rutin	HMGCR
zhigancao	rutin	HAS2
zhigancao	rutin	GSTP1
zhigancao	rutin	DIO1
zhigancao	rutin	C5AR1
zhigancao	rutin	INS
zhigancao	rutin	FCER2
zhigancao	rutin	ITGB2
zhigancao	rutin	TBXA2R
zhigancao	schaftoside	TOP2
yuanzhi	1-Peroxyferolide	PTGS2
yuanzhi	1-Peroxyferolide	NCOA2
yuanzhi	alpha-pinene	GABRA2
yuanzhi	alpha-pinene	GABRA5
yuanzhi	alpha-pinene	GABRA1
yuanzhi	alpha-pinene	CYP101
yuanzhi	alpha-pinene	GABRA6
yuanzhi	alpha-pinene	PTGS2
yuanzhi	alpha-pinene	PRKACA
yuanzhi	alpha-pinene	CHRNA2
yuanzhi	α-spinasterol	PGR
yuanzhi	α-spinasterol	NR3C2
yuanzhi	α-spinasterol	NCOA2
yuanzhi	benzoic acid	MAOB
yuanzhi	benzoic acid	ADH1B
yuanzhi	benzoic acid	ADH1A
yuanzhi	benzoic acid	LYZ
yuanzhi	benzoic acid	PLA2G2E
yuanzhi	benzoic acid	PRSS3
yuanzhi	benzoic acid	DAO
yuanzhi	benzoic acid	CHRM3
yuanzhi	benzoic acid	PTGS2
yuanzhi	benzoic acid	GABRA2
yuanzhi	benzoic acid	RXRA
yuanzhi	benzoic acid	GABRA1
yuanzhi	benzoic acid	NCOA2
yuanzhi	carvacrol	CHRM1
yuanzhi	carvacrol	ADRB1
yuanzhi	carvacrol	ADRA2C
yuanzhi	carvacrol	SLC6A2
yuanzhi	carvacrol	ADRA1A
yuanzhi	carvacrol	SLC6A3
yuanzhi	carvacrol	ADRB2
yuanzhi	carvacrol	CHRM2
yuanzhi	carvacrol	ADRA1B
yuanzhi	carvacrol	ADRA1D
yuanzhi	citral	RELA
yuanzhi	citral	TNF
yuanzhi	citral	NFKBIA
yuanzhi	citral	CYP2B6
yuanzhi	Harman	PTGS1
yuanzhi	Harman	SCN5A
yuanzhi	Harman	PTGS2
yuanzhi	Harman	HSP90
yuanzhi	Harman	MAOB
yuanzhi	Harman	PRKACA
yuanzhi	Harman	NCOA2
yuanzhi	harmine	NOS2
yuanzhi	harmine	PTGS1
yuanzhi	harmine	PTGS2
yuanzhi	harmine	NOS
yuanzhi	harmine	GABRA1
yuanzhi	harmine	LTA4H
yuanzhi	harmine	MAOB
yuanzhi	harmine	PRKACA
yuanzhi	harmine	NCOA2
yuanzhi	harmine	PKIA
yuanzhi	hyperin	TOP2
yuanzhi	hyperin	PTPN1
yuanzhi	hyperin	PRSS1
yuanzhi	hyperin	NOS2
yuanzhi	hyperin	PTGS1
yuanzhi	hyperin	PTGS2
yuanzhi	hyperin	HSP90
yuanzhi	hyperin	PIK3CG
yuanzhi	hyperin	NCOA2
yuanzhi	isoquercitrin	TOP2
yuanzhi	isoquercitrin	PTPN1
yuanzhi	isoquercitrin	GAS6
yuanzhi	limonene	PTGS2
yuanzhi	limonene	GABRA1
yuanzhi	limonene	ADH1B
yuanzhi	limonene	CYP101
yuanzhi	limonene	NCOA2
yuanzhi	limonene	NCOA1
yuanzhi	limonene	CHRM2
yuanzhi	limonene	GABRA2
yuanzhi	limonene	CHRM1
yuanzhi	limonene	GABRA5
yuanzhi	limonene	GABRA3
yuanzhi	limonene	IGHG1
yuanzhi	limonene	GABRA6
yuanzhi	linalool	GABRA2
yuanzhi	linalool	CHRM2
yuanzhi	linalool	GABRA1
yuanzhi	linalool	GABRA6
yuanzhi	Norharman	PTGS1
yuanzhi	Norharman	PTGS2
yuanzhi	Norharman	MAOB
yuanzhi	Norharman	NCOA2
yuanzhi	Norhyoscyamine	CHRM1
yuanzhi	Norhyoscyamine	SLC6A2
yuanzhi	Norhyoscyamine	SLC6A3
yuanzhi	Norhyoscyamine	ADRB2
yuanzhi	Norhyoscyamine	SLC6A4
yuanzhi	Onjixanthone I	NOS2
yuanzhi	Onjixanthone I	PTGS1
yuanzhi	Onjixanthone I	SCN5A
yuanzhi	Onjixanthone I	PTGS2
yuanzhi	Onjixanthone I	RXRA
yuanzhi	Onjixanthone I	ESR2
yuanzhi	Onjixanthone I	DPP4
yuanzhi	Onjixanthone I	HSP90
yuanzhi	Onjixanthone I	PIK3CG
yuanzhi	Onjixanthone I	CHEK1
yuanzhi	Onjixanthone I	KCNMA1
yuanzhi	Onjixanthone I	CALM1
yuanzhi	Perlolyrine	F2
yuanzhi	Perlolyrine	PTGS2
yuanzhi	Perlolyrine	RXRA
yuanzhi	Perlolyrine	PRKACA
yuanzhi	quercitrin	GAS6
yuanzhi	quercitrin	PTPN1
yuanzhi	quercitrin	TOP2
yuanzhi	quercitrin	PTGS2
yuanzhi	quercitrin	PRSS1
yuanzhi	quercitrin	HAS2
yuanzhi	quercitrin	GSTP1
yuanzhi	quercitrin	MTHFR
yuanzhi	rutin	TOP2
yuanzhi	rutin	RELA
yuanzhi	rutin	TNF
yuanzhi	rutin	IL6
yuanzhi	rutin	CASP3
yuanzhi	rutin	POR
yuanzhi	rutin	SOD1
yuanzhi	rutin	CAT
yuanzhi	rutin	IL1B
yuanzhi	rutin	PRKCB
yuanzhi	rutin	ALOX5
yuanzhi	rutin	HMGCR
yuanzhi	rutin	HAS2
yuanzhi	rutin	GSTP1
yuanzhi	rutin	DIO1
yuanzhi	rutin	C5AR1
yuanzhi	rutin	INS
yuanzhi	rutin	FCER2
yuanzhi	rutin	ITGB2
yuanzhi	rutin	TBXA2R
yuanzhi	sucrose	FOS
yuanzhi	sucrose	FOSL2
yuanzhi	sucrose	PPARG
yuanzhi	sucrose	SREBF2
yuanzhi	sucrose	CYP1A2
yuanzhi	sucrose	LOC102725180
yuanzhi	sucrose	COL1A1
yuanzhi	sucrose	NR1I3
yuanzhi	sucrose	SREBF1
yuanzhi	sucrose	GLUL
yuanzhi	sucrose	MTHFR
yuanzhi	sucrose	ALAD
yuanzhi	sucrose	LCT
yuanzhi	sucrose	G6PC1
yuanzhi	sucrose	AMY2A
yuanzhi	sucrose	CHI3L1
yuanzhi	sucrose	HK1
yuanzhi	sucrose	ACSL1
yuanzhi	sucrose	ACSL4
yuanzhi	thymol	PTGS1
yuanzhi	thymol	CHRM1
yuanzhi	thymol	ADRB1
yuanzhi	thymol	PTGS2
yuanzhi	thymol	ADRA2C
yuanzhi	thymol	SLC6A2
yuanzhi	thymol	ADRA1A
yuanzhi	thymol	SLC6A3
yuanzhi	thymol	ADRB2
yuanzhi	thymol	LYZ
yuanzhi	thymol	CHRM3
yuanzhi	thymol	CHRM2
yuanzhi	thymol	ADRA1B
yuanzhi	thymol	ADRA1D
yuanzhi	thymol	GABRA2
yuanzhi	thymol	ELANE
